# Supplementary material for: Hepatocyte-derived exosomal MiR-194 activates PMVECs and promotes angiogenesis in hepatopulmonary syndrome
Source: Cell Death Dis. 2019 Nov 7;10(11):853. doi: 10.1038/s41419-019-2087-y (PMC6838168; doi:10.1038/s41419-019-2087-y)
Supplement: Supplementary file 7 — Negative regulation of angiogenesis-related gene list [file 41419_2019_2087_MOESM7_ESM.xlsx]

## Sheet: Sheet1
Negative regulation of angiogenesis
EGK_09534
PTPRM
STAT1
SARS
Q15JD6
PML
Q15JE2
Q15JD3
Q15JD5
Q15JD7
Q15JD8
PF4
HRG
MMRN2
Gpr4
Pparg
Adgrb3
Serpinf1
Rgcc
Optc
Pdcd10
Amot
Epha2
Stab1
Angpt4
Adgrb1
Cnmd
Il17f
Meox2
Tcf4
Ecscr
Hgs
Vash1
Notch1
Sema4a
Ago1
Ngfr
Nf1
Itgb1bp1
Plk2
Stard13
Ctnnb1
Tgfb2
Hoxa5
Tek
Rock2
Adgrb2
Ccr2
Lif
Faslg
Dll4
Hhex
Mecp2
Sulf1
Sema6a
Rhoa
E2f2
Prl7d1
Map2k5
Foxj2
Fasl
Plg
Serpine1
Foxo4
Card10
Crhr2
Klf2
Cd36
Creb3l1
Ptn
Spred1
Agt
Adrb2
Gtf2i
Tnmd
Sema3e
Tie1
Thbs1
Thbs2
Cx3cr1
Ism1
Adamts1
Spry2
Hdac5
Ngp
Epn2
Angpt2
Foxc1
Atf2
Abcc8
Epn1
Klf4
Dcn
Cd59a
Tbxa2r
Rock1
Cxcl10
Apoh
Ccl2
Dab2ip
Col4a3
Pde3b
Adamts9
Sparc
THBS4
Krit1
Pgk1
Shc1
Mir329
Wisp3
Efna3
Hhip
Flcn
STAT1 alpha
I79_010579
Q15JE0
Q15JD9
F7H4X6
LOC100157129
LOC100155963
cdh5
dlk2
thbs2a
F1NGG3
E1BZ18
E1BTB7
E1BT27
A0A1D5P4W8
TNFSF6
COL4A2
A0A1D5PCE7
angiopoietin-2B
A0A1D5PM25
A0A1D5PWX6
A0A1D5P7R6
BAI1
A0A1D5PRJ6
LECT1
A0A1L1RZZ8
PPAR gamma
R4GHJ8
adgrb1b
thbs1b
dab2ipa
tp53
ntn1a
per2
Aimp1
ptenb
adgrb1a
thbs2b
yjefn3
arhgap18
ptena
mir200b
s1pr1
unc5b
dab2ipb
SYNJ2BP
CHGA
GDF2
GHRL
KLK3
Sh2b3
Flt1
Pik3r2
Serpina3c
Cxcr3
LOC681544
PRL
NPPB
FAM129B
NPR1
HSPG2
SPINK5
URS000034B6F5_9606
URS000040780F_9606
URS000075D1E0_9606
URS0000609C67_9606
URS00004A5A07_9606
URS000013D17D_9606
URS0000096022_9606
URS00005A8080_9606
URS00005C2A6D_9606
URS0000591950_9606
URS00003CF1AD_9606
URS00000F6E49_9606
URS000007F792_9606
URS00003D1AE3_9606
URS00000F0F49_9606
URS00002B3783_9606
URS00000CF1D2_9606
URS0000574A2C_9606
URS00000DA6A7_9606
URS000019907A_9606
URS000035CC3E_9606
URS00001DE669_9606
URS00005DBAF3_9606
URS00004BCD9C_9606
URS00004449AE_9606
URS00004176D4_9606
URS00005A31EB_9606
URS000041E210_9606
URS00001E3523_9606
URS000061B694_9606
URS000032599B_9606
URS00001D6BAE_9606
URS00002C6949_9606
URS0000527F89_9606
URS00005A4DCF_9606
URS00002C7B2B_9606
URS000019B0F7_9606
URS00000F11D1_9606
URS000003575B_9606
URS00005165DA_9606
URS00002F4D78_9606
URS00003768C5_9606
URS00002075FA_9606
URS0000183BED_9606
URS00002C11C3_9606
URS00000ED600_9606
URS0000497496_9606
URS0000083D87_9606
URS00002F4762_9606
URS00004AD914_9606
URS000047E765_9606
URS0000338542_9606
URS0000460483_9606
URS000039ED8D_9606
URS000005A8ED_9606
URS0000535FDD_9606
URS00004C46CF_9606
URS00001BC212_9606
URS000015B295_9606
URS0000432971_9606
URS000006FDD4_9606
URS0000170CF4_9606
URS000050B527_9606
URS000059273E_9606
URS0000367985_9606
URS000030BD69_9606
URS000014D9C1_9606
URS0000209905_9606
URS00003768C5_9823
F7DVI4
PANDA_006420
G3WVX3
EGM_08696
DKFZp459D206
GW7_12036
