# Supplementary material for: Hepatocyte-derived exosomal MiR-194 activates PMVECs and promotes angiogenesis in hepatopulmonary syndrome
Source: Cell Death Dis. 2019 Nov 7;10(11):853. doi: 10.1038/s41419-019-2087-y (PMC6838168; doi:10.1038/s41419-019-2087-y)
Supplement: Supplementary file 8 — Target gene list of miR-194 [file 41419_2019_2087_MOESM8_ESM.xlsx]

## Sheet: Sheet1
Ortholog of target gene	Representative transcript	Gene name	3P-seq tags + 5	Conserved sites total	Conserved 8mer sites	Conserved 7mer-m8 sites	Conserved 7mer-A1 sites	Poorly conserved sites total	Poorly conserved 8mer sites	Poorly conserved 7mer-m8 sites	Poorly conserved 7mer-A1 sites	6mer sites	Representative miRNA	Cumulative weighted context++ score	Total context++ score	Aggregate PCT	Previous TargetScan publication(s)
BNIP2	ENST00000267859.3	BCL2/adenovirus E1B 19kDa interacting protein 2	1255	1	1	0	0	1	0	0	1	1	rno-miR-194-5p	-0.67	-0.75	0.49	2009, 2011
SLK	ENST00000335753.4	STE20-like kinase	260	1	1	0	0	0	0	0	0	2	rno-miR-194-5p	-0.55	-0.55	0.31
CHCHD1	ENST00000372837.3	coiled-coil-helix-coiled-coil-helix domain containing 1	97	1	0	0	1	1	0	1	0	0	rno-miR-194-5p	-0.53	-0.53	< 0.1
ERGIC2	ENST00000360150.4	ERGIC and golgi 2	451	1	1	0	0	1	0	0	1	0	rno-miR-194-5p	-0.5	-0.52	0.55	2007, 2009, 2011
TEFM	ENST00000580840.1	transcription elongation factor, mitochondrial	525	1	1	0	0	1	0	0	1	0	rno-miR-194-5p	-0.49	-0.52	< 0.1
UBE2W	ENST00000517608.1	ubiquitin-conjugating enzyme E2W (putative)	102	1	0	0	1	2	0	2	0	1	rno-miR-194-5p	-0.46	-0.48	0.55	2011
SLC7A5	ENST00000565644.1	solute carrier family 7 (amino acid transporter light chain, L system), member 5	155	1	1	0	0	0	0	0	0	0	rno-miR-194-5p	-0.44	-0.48	0.41	2009, 2011
PAIP2	ENST00000394795.2	poly(A) binding protein interacting protein 2	2034	1	0	0	1	1	0	1	0	0	rno-miR-194-5p	-0.44	-0.44	0.55	2011
MID1IP1	ENST00000336949.6	MID1 interacting protein 1	356	1	1	0	0	0	0	0	0	0	rno-miR-194-5p	-0.44	-0.44	0.33	2005, 2007, 2009, 2011
NUDC	ENST00000321265.5	nudC nuclear distribution protein	27	1	1	0	0	0	0	0	0	0	rno-miR-194-5p	-0.44	-0.54	0.55	2005, 2007, 2009, 2011
SNX29	ENST00000566228.1	sorting nexin 29	266	1	0	0	1	2	1	1	0	0	rno-miR-194-5p	-0.41	-0.44	0.55	2009
ATP6V1H	ENST00000355221.3	ATPase, H+ transporting, lysosomal 50/57kDa, V1 subunit H	550	1	0	1	0	0	0	0	0	0	rno-miR-194-5p	-0.39	-0.39	0.2	2009
GYG1	ENST00000345003.4	glycogenin 1	932	1	1	0	0	0	0	0	0	0	rno-miR-194-5p	-0.37	-0.37	< 0.1	2007, 2009, 2011
RSBN1L	ENST00000334955.8	round spermatid basic protein 1-like	640	1	1	0	0	1	0	0	1	1	rno-miR-194-5p	-0.37	-0.4	0.57	2005, 2007, 2009, 2011
SEPHS1	ENST00000545675.1	selenophosphate synthetase 1	281	1	1	0	0	0	0	0	0	0	rno-miR-194-5p	-0.36	-0.4	0.57	2005, 2007, 2009, 2011
FAM107B	ENST00000378470.1	family with sequence similarity 107, member B	403	1	1	0	0	0	0	0	0	0	rno-miR-194-5p	-0.35	-0.42	< 0.1	2009, 2011
TRIM23	ENST00000231524.9	tripartite motif containing 23	247	1	1	0	0	2	1	1	0	0	rno-miR-194-5p	-0.35	-0.39	0.32	2005, 2007, 2009, 2011
GOT2	ENST00000245206.5	glutamic-oxaloacetic transaminase 2, mitochondrial	72	1	1	0	0	0	0	0	0	0	rno-miR-194-5p	-0.34	-0.48	0.46	2009, 2011
C21orf91	ENST00000400558.3	chromosome 21 open reading frame 91	998	1	1	0	0	1	0	1	0	1	rno-miR-194-5p	-0.34	-0.39	0.31	2009, 2011
PTGS2	ENST00000367468.5	prostaglandin-endoperoxide synthase 2 (prostaglandin G/H synthase and cyclooxygenase)	263	1	1	0	0	1	1	0	0	0	rno-miR-194-5p	-0.34	-0.34	< 0.1	2009, 2011
TSPAN7	ENST00000378482.2	tetraspanin 7	2536	1	1	0	0	0	0	0	0	1	rno-miR-194-5p	-0.34	-0.34	< 0.1	2007, 2009, 2011
SETD8	ENST00000402868.3	SET domain containing (lysine methyltransferase) 8	52	1	1	0	0	0	0	0	0	0	rno-miR-194-5p	-0.33	-0.33	0.49	2007, 2009, 2011
ACBD3	ENST00000366812.5	acyl-CoA binding domain containing 3	828	1	1	0	0	2	0	0	2	0	rno-miR-194-5p	-0.32	-0.33	< 0.1	2009, 2011
GRHL3	ENST00000361548.4	grainyhead-like 3 (Drosophila)	15	1	0	1	0	1	0	0	1	0	rno-miR-194-5p	-0.32	-0.32	0.16	2007, 2011
GMFB	ENST00000554908.1	glia maturation factor, beta	15	1	0	1	0	1	0	0	1	2	rno-miR-194-5p	-0.31	-0.41	0.26	2005, 2007, 2011
TGIF1	ENST00000330513.5	TGFB-induced factor homeobox 1	354	1	0	1	0	0	0	0	0	0	rno-miR-194-5p	-0.31	-0.31	< 0.1	2007
LPIN2	ENST00000261596.4	lipin 2	376	1	0	0	1	2	0	1	1	0	rno-miR-194-5p	-0.31	-0.32	0.55
KLHL11	ENST00000319121.3	kelch-like family member 11	16	1	0	1	0	2	0	1	1	2	rno-miR-194-5p	-0.31	-0.35	0.39	2009, 2011
TFRC	ENST00000540528.1	transferrin receptor	296	1	0	0	1	1	0	1	0	0	rno-miR-194-5p	-0.3	-0.32	< 0.1	2005, 2007, 2009, 2011
CTC-435M10.3	ENST00000540732.1	2-oxoisovalerate dehydrogenase subunit alpha, mitochondrial; Uncharacterized protein	3943	1	1	0	0	0	0	0	0	0	rno-miR-194-5p	-0.29	-0.29	< 0.1
BCLAF1	ENST00000531224.1	BCL2-associated transcription factor 1	1732	1	0	0	1	3	0	1	2	0	rno-miR-194-5p	-0.29	-0.51	0.55	2005, 2007, 2011
DCUN1D5	ENST00000260247.5	DCN1, defective in cullin neddylation 1, domain containing 5	1486	1	0	0	1	0	0	0	0	6	rno-miR-194-5p	-0.29	-0.33	0.55	2007, 2009, 2011
RAB6B	ENST00000285208.4	RAB6B, member RAS oncogene family	669	1	0	1	0	0	0	0	0	0	rno-miR-194-5p	-0.29	-0.29	0.64	2005, 2007, 2009, 2011
TJAP1	ENST00000372444.2	tight junction associated protein 1 (peripheral)	15	1	0	1	0	0	0	0	0	0	rno-miR-194-5p	-0.29	-0.29	0.59	2007, 2009, 2011
ARF4	ENST00000303436.6	ADP-ribosylation factor 4	390	1	0	0	1	0	0	0	0	0	rno-miR-194-5p	-0.28	-0.28	0.44	2005, 2007
HNF1B	ENST00000225893.4	HNF1 homeobox B	25	1	0	1	0	0	0	0	0	0	rno-miR-194-5p	-0.28	-0.28	0.42	2011
SLC40A1	ENST00000261024.2	solute carrier family 40 (iron-regulated transporter), member 1	25	1	0	1	0	0	0	0	0	0	rno-miR-194-5p	-0.27	-0.27	0.22	2009, 2011
PHYHIPL	ENST00000373880.4	phytanoyl-CoA 2-hydroxylase interacting protein-like	26	1	1	0	0	1	0	1	0	0	rno-miR-194-5p	-0.27	-0.42	< 0.1
KLF7	ENST00000423015.1	Kruppel-like factor 7 (ubiquitous)	737	1	0	0	1	0	0	0	0	2	rno-miR-194-5p	-0.27	-0.28	0.55
SGCE	ENST00000265735.7	sarcoglycan, epsilon	57	1	0	0	1	0	0	0	0	0	rno-miR-194-5p	-0.27	-0.27	0.55
PRSS53	ENST00000280606.6	protease, serine, 53	9	1	0	0	1	0	0	0	0	0	rno-miR-194-5p	-0.26	-0.26	0.54	2007, 2009, 2011
FBXW7	ENST00000281708.4	F-box and WD repeat domain containing 7, E3 ubiquitin protein ligase	12	1	1	0	0	0	0	0	0	1	rno-miR-194-5p	-0.26	-0.26	0.48	2007, 2009, 2011
STAT1	ENST00000540176.1	signal transducer and activator of transcription 1, 91kDa	326	1	0	1	0	2	0	1	1	0	rno-miR-194-5p	-0.26	-0.36	< 0.1
DUSP9	ENST00000370167.4	dual specificity phosphatase 9	3766	1	0	1	0	0	0	0	0	0	rno-miR-194-5p	-0.26	-0.26	0.44	2005, 2007, 2009, 2011
ARID2	ENST00000457135.1	AT rich interactive domain 2 (ARID, RFX-like)	891	1	0	1	0	0	0	0	0	0	rno-miR-194-5p	-0.25	-0.25	0.4	2005, 2007, 2009, 2011
HBEGF	ENST00000230990.6	heparin-binding EGF-like growth factor	28	2	1	1	0	0	0	0	0	0	rno-miR-194-5p	-0.25	-0.67	0.69	2005, 2007, 2009, 2011
RAB3B	ENST00000371655.3	RAB3B, member RAS oncogene family	611	1	0	1	0	1	0	1	0	0	rno-miR-194-5p	-0.24	-0.24	0.46	2009, 2011
FAM63B	ENST00000559228.1	family with sequence similarity 63, member B	41	1	0	0	1	2	0	1	1	2	rno-miR-194-5p	-0.24	-0.27	0.55	2007, 2009, 2011
PRKAR1A	ENST00000589228.1	protein kinase, cAMP-dependent, regulatory, type I, alpha	1257	1	0	0	1	1	0	0	1	2	rno-miR-194-5p	-0.24	-0.36	0.53
PRRC2B	ENST00000372249.1	proline-rich coiled-coil 2B	97	1	1	0	0	0	0	0	0	1	rno-miR-194-5p	-0.24	-0.27	0.41	2009, 2011
FMR1	ENST00000370471.3	fragile X mental retardation 1	1155	1	1	0	0	1	0	1	0	0	rno-miR-194-5p	-0.24	-0.36	< 0.1	2005, 2007, 2011
TCF7L2	ENST00000369386.1	transcription factor 7-like 2 (T-cell specific, HMG-box)	650	1	0	0	1	0	0	0	0	2	rno-miR-194-5p	-0.24	-0.24	0.55	2011
C12orf23	ENST00000548125.1	chromosome 12 open reading frame 23	602	1	0	0	1	0	0	0	0	1	rno-miR-194-5p	-0.24	-0.28	< 0.1	2007, 2009, 2011
DACH1	ENST00000305425.4	dachshund homolog 1 (Drosophila)	18	1	1	0	0	0	0	0	0	1	rno-miR-194-5p	-0.23	-0.25	0.22	2011
CSNK1D	ENST00000392334.2	casein kinase 1, delta	1799	1	0	1	0	0	0	0	0	0	rno-miR-194-5p	-0.23	-0.24	0.22	2005, 2007, 2011
ZNF395	ENST00000344423.5	zinc finger protein 395	1044	1	0	1	0	0	0	0	0	0	rno-miR-194-5p	-0.23	-0.24	0.21	2007, 2009, 2011
KCMF1	ENST00000409785.4	potassium channel modulatory factor 1	1285	1	0	0	1	0	0	0	0	0	rno-miR-194-5p	-0.23	-0.23	0.55	2005, 2007, 2009, 2011
AKT2	ENST00000392038.2	v-akt murine thymoma viral oncogene homolog 2	525	1	1	0	0	0	0	0	0	0	rno-miR-194-5p	-0.23	-0.23	0.53	2009, 2011
ARHGAP21	ENST00000396432.2	Rho GTPase activating protein 21	10	1	1	0	0	0	0	0	0	0	rno-miR-194-5p	-0.23	-0.23	0.29	2005, 2007, 2009, 2011
ELMSAN1	ENST00000394071.2	ELM2 and Myb/SANT-like domain containing 1	15	1	1	0	0	0	0	0	0	1	rno-miR-194-5p	-0.23	-0.23	0.56	2007, 2009, 2011
ZFAND5	ENST00000237937.3	zinc finger, AN1-type domain 5	2522	1	0	0	1	1	0	0	1	0	rno-miR-194-5p	-0.22	-0.33	0.55	2007, 2009, 2011
PTPLB	ENST00000383657.5	protein tyrosine phosphatase-like (proline instead of catalytic arginine), member b	1275	1	1	0	0	0	0	0	0	0	rno-miR-194-5p	-0.22	-0.22	< 0.1	2005, 2007, 2011
STX16	ENST00000355957.5	syntaxin 16	756	1	0	1	0	0	0	0	0	2	rno-miR-194-5p	-0.22	-0.3	0.14	2005, 2007, 2011
SP3	ENST00000310015.6	Sp3 transcription factor	285	1	0	0	1	0	0	0	0	0	rno-miR-194-5p	-0.22	-0.22	0.55	2005, 2007, 2011
DUSP10	ENST00000366899.3	dual specificity phosphatase 10	70	1	0	0	1	0	0	0	0	0	rno-miR-194-5p	-0.22	-0.22	0.55	2005, 2007
CASK	ENST00000421587.2	calcium/calmodulin-dependent serine protein kinase (MAGUK family)	892	1	0	1	0	1	0	1	0	0	rno-miR-194-5p	-0.22	-0.27	0.37	2011
AL626787.1	ENST00000595430.1		5	1	0	0	1	0	0	0	0	0	rno-miR-194-5p	-0.21	-0.21	0.55
PFN2	ENST00000239940.7	profilin 2	2184	1	0	0	1	0	0	0	0	0	rno-miR-194-5p	-0.21	-0.22	0.55	2007, 2009, 2011
FOXA1	ENST00000250448.2	forkhead box A1	249	1	0	1	0	0	0	0	0	0	rno-miR-194-5p	-0.21	-0.21	0.36	2005, 2007, 2011
RNFT2	ENST00000319176.7	ring finger protein, transmembrane 2	46	1	0	1	0	0	0	0	0	0	rno-miR-194-5p	-0.21	-0.21	0.48	2009, 2011
TP53INP2	ENST00000374810.3	tumor protein p53 inducible nuclear protein 2	12	1	1	0	0	0	0	0	0	0	rno-miR-194-5p	-0.21	-0.21	0.25	2009, 2011
SLC10A7	ENST00000264986.3	solute carrier family 10, member 7	77	1	1	0	0	2	0	0	2	0	rno-miR-194-5p	-0.21	-0.36	< 0.1	2007
SETD5	ENST00000402198.1	SET domain containing 5	48	1	1	0	0	2*	0	1	0	0	rno-miR-194-5p	-0.21	-0.36	0.47	2007, 2009, 2011
EIF4G2	ENST00000526148.1	eukaryotic translation initiation factor 4 gamma, 2	61971	1	0	0	1	0	0	0	0	0	rno-miR-194-5p	-0.2	-0.2	0.54	2005, 2007
NR2F2	ENST00000394166.3	nuclear receptor subfamily 2, group F, member 2	4428	1	0	0	1	1	0	1	0	0	rno-miR-194-5p	-0.2	-0.33	0.55	2005, 2007, 2009, 2011
ENOX1	ENST00000261488.6	ecto-NOX disulfide-thiol exchanger 1	41	1	1	0	0	0	0	0	0	0	rno-miR-194-5p	-0.2	-0.39	0.38
TRIP12	ENST00000283943.5	thyroid hormone receptor interactor 12	145	1	1	0	0	3	0	1	2	0	rno-miR-194-5p	-0.2	-0.29	0.46	2005, 2007, 2009, 2011
SALL1	ENST00000566102.1	sal-like 1 (Drosophila)	95	1	1	0	0	0	0	0	0	0	rno-miR-194-5p	-0.2	-0.53	0.46	2007, 2009, 2011
KIAA0087	ENST00000242109.3	KIAA0087	5	1	0	0	1	0	0	0	0	0	rno-miR-194-5p	-0.2	-0.2	0.55
EIF4EBP2	ENST00000373218.4	eukaryotic translation initiation factor 4E binding protein 2	690	1	1	0	0	1	0	0	1	0	rno-miR-194-5p	-0.2	-0.31	0.5	2011
REV3L	ENST00000368802.3	REV3-like, polymerase (DNA directed), zeta, catalytic subunit	9	1	0	0	1	0	0	0	0	1	rno-miR-194-5p	-0.2	-0.2	0.54	2005, 2007, 2009, 2011
WAPAL	ENST00000298767.5	wings apart-like homolog (Drosophila)	185	1	1	0	0	0	0	0	0	0	rno-miR-194-5p	-0.19	-0.23	0.33	2007, 2009, 2011
COLCA1	ENST00000532918.1	colorectal cancer associated 1	5	1	0	1	0	0	0	0	0	1	rno-miR-194-5p	-0.19	-0.19	0.52	2005, 2007, 2009
PPP2R2C	ENST00000335585.5	protein phosphatase 2, regulatory subunit B, gamma	115	1	0	0	1	0	0	0	0	0	rno-miR-194-5p	-0.19	-0.19	0.5	2005, 2007, 2009, 2011
SATB1	ENST00000338745.6	SATB homeobox 1	312	2	0	0	2	0	0	0	0	1	rno-miR-194-5p	-0.19	-0.31	0.79	2005, 2007, 2009, 2011
ERBB4	ENST00000342788.4	v-erb-b2 avian erythroblastic leukemia viral oncogene homolog 4	27	1	0	0	1	1	0	1	0	1	rno-miR-194-5p	-0.19	-0.24	0.55	2007, 2009, 2011
ID4	ENST00000378700.3	inhibitor of DNA binding 4, dominant negative helix-loop-helix protein	3400	1	0	0	1	1	0	0	1	0	rno-miR-194-5p	-0.19	-0.3	0.55	2005, 2007, 2009, 2011
CHD4	ENST00000544484.1	chromodomain helicase DNA binding protein 4	145	1	1	0	0	0	0	0	0	0	rno-miR-194-5p	-0.19	-0.19	0.43	2005, 2007, 2009, 2011
EXOC5	ENST00000413566.2	exocyst complex component 5	242	1	0	1	0	1	0	0	1	2	rno-miR-194-5p	-0.19	-0.22	0.46	2007, 2009, 2011
TTC7B	ENST00000328459.6	tetratricopeptide repeat domain 7B	20	1	1	0	0	0	0	0	0	0	rno-miR-194-5p	-0.19	-0.3	0.33	2007, 2009, 2011
DCUN1D4	ENST00000334635.5	DCN1, defective in cullin neddylation 1, domain containing 4	1118	1	0	1	0	0	0	0	0	1	rno-miR-194-5p	-0.18	-0.18	0.24	2009, 2011
PAX7	ENST00000420770.2	paired box 7	7	1	1	0	0	0	0	0	0	0	rno-miR-194-5p	-0.18	-0.18	0.12	2011
SOCS2	ENST00000548537.1	suppressor of cytokine signaling 2	89	1	0	1	0	0	0	0	0	0	rno-miR-194-5p	-0.18	-0.26	0.37	2005, 2007, 2009, 2011
KMT2C	ENST00000262189.6	lysine (K)-specific methyltransferase 2C	417	2	0	2	0	1	0	0	1	0	rno-miR-194-5p	-0.18	-0.18	0.61	2007, 2009, 2011
MEIS2	ENST00000397624.3	Meis homeobox 2	63	1	0	1	0	0	0	0	0	0	rno-miR-194-5p	-0.18	-0.18	0.43	2005, 2007, 2009, 2011
COL4A3BP	ENST00000380494.5	collagen, type IV, alpha 3 (Goodpasture antigen) binding protein	134	1	0	0	1	2	0	0	2	0	rno-miR-194-5p	-0.18	-0.29	0.43
C7orf60	ENST00000297145.4	chromosome 7 open reading frame 60	39	1	0	1	0	1	0	1	0	1	rno-miR-194-5p	-0.18	-0.35	< 0.1	2005, 2007, 2009, 2011
EFNB2	ENST00000245323.4	ephrin-B2	25	1	0	0	1	1	0	1	0	0	rno-miR-194-5p	-0.17	-0.17	0.55
KCNJ13	ENST00000409779.1	potassium inwardly-rectifying channel, subfamily J, member 13	5	1	0	0	1	1	0	0	1	0	rno-miR-194-5p	-0.17	-0.28	< 0.1
SDC4	ENST00000372733.3	syndecan 4	1252	1	0	1	0	0	0	0	0	0	rno-miR-194-5p	-0.17	-0.31	0.52	2005, 2007, 2009, 2011
CLLU1	ENST00000378485.1	chronic lymphocytic leukemia up-regulated 1	5	1	0	1	0	0	0	0	0	0	rno-miR-194-5p	-0.17	-0.17	0.14	2007, 2009, 2011
ENAH	ENST00000366844.3	enabled homolog (Drosophila)	415	1	0	0	1	2	1	1	0	0	rno-miR-194-5p	-0.17	-0.21	0.55	2009, 2011
FAM133B	ENST00000438306.1	family with sequence similarity 133, member B	32	1	0	0	1	1	0	0	1	1	rno-miR-194-5p	-0.17	-0.19	< 0.1
EVX2	ENST00000308618.4	even-skipped homeobox 2	9	1	0	1	0	0	0	0	0	0	rno-miR-194-5p	-0.17	-0.17	0.31
CENPP	ENST00000375587.3	centromere protein P	85	1	0	0	1	0	0	0	0	0	rno-miR-194-5p	-0.17	-0.2	0.55	2009, 2011
SET	ENST00000372692.4	SET nuclear oncogene	763	1	0	0	1	0	0	0	0	0	rno-miR-194-5p	-0.17	-0.17	0.55	2005, 2007, 2009, 2011
DHX15	ENST00000336812.4	DEAH (Asp-Glu-Ala-His) box helicase 15	1050	1	0	0	1	0	0	0	0	0	rno-miR-194-5p	-0.17	-0.17	0.55	2005, 2007, 2009, 2011
LHX6	ENST00000373755.2	LIM homeobox 6	196	1	0	0	1	0	0	0	0	0	rno-miR-194-5p	-0.16	-0.16	0.55	2005, 2007, 2009, 2011
SLC30A8	ENST00000427715.2	solute carrier family 30 (zinc transporter), member 8	5	1	0	1	0	0	0	0	0	0	rno-miR-194-5p	-0.16	-0.16	0.16	2007, 2009, 2011
PAK2	ENST00000327134.3	p21 protein (Cdc42/Rac)-activated kinase 2	145	1	0	0	1	0	0	0	0	2	rno-miR-194-5p	-0.16	-0.16	0.14	2011
NRIP1	ENST00000400199.1	nuclear receptor interacting protein 1	342	1	0	0	1	0	0	0	0	0	rno-miR-194-5p	-0.16	-0.17	0.55	2005, 2007, 2009, 2011
CDH2	ENST00000269141.3	cadherin 2, type 1, N-cadherin (neuronal)	1230	1	0	0	1	0	0	0	0	1	rno-miR-194-5p	-0.16	-0.16	0.55	2005, 2007
ELF2	ENST00000394235.2	E74-like factor 2 (ets domain transcription factor)	26	1	0	0	1	0	0	0	0	0	rno-miR-194-5p	-0.16	-0.16	0.55	2005, 2007
PHF21A	ENST00000257821.4	PHD finger protein 21A	301	1	0	0	1	0	0	0	0	1	rno-miR-194-5p	-0.16	-0.16	0.55	2005, 2007, 2009, 2011
MEF2C	ENST00000340208.5	myocyte enhancer factor 2C	70	1	0	0	1	1	0	1	0	0	rno-miR-194-5p	-0.15	-0.17	0.55	2005, 2007, 2009, 2011
SGPP2	ENST00000321276.7	sphingosine-1-phosphate phosphatase 2	182	1	1	0	0	0	0	0	0	0	rno-miR-194-5p	-0.15	-0.25	< 0.1
CEP170	ENST00000366542.1	centrosomal protein 170kDa	6	1	0	0	1	1	0	0	1	1	rno-miR-194-5p	-0.15	-0.15	0.14
FERMT2	ENST00000395631.2	fermitin family member 2	5888	1	1	0	0	0	0	0	0	1	rno-miR-194-5p	-0.15	-0.16	< 0.1
NRP1	ENST00000374875.1	neuropilin 1	586	1	0	0	1	3	1	2	0	0	rno-miR-194-5p	-0.15	-0.25	0.55	2005, 2007, 2009, 2011
DAAM1	ENST00000395125.1	dishevelled associated activator of morphogenesis 1	167	1	0	1	0	3	0	1	2	0	rno-miR-194-5p	-0.15	-0.21	0.3
CHD6	ENST00000373233.3	chromodomain helicase DNA binding protein 6	85	1	1	0	0	0	0	0	0	1	rno-miR-194-5p	-0.15	-0.15	0.43	2005, 2007, 2009, 2011
NKX6-1	ENST00000515820.2	NK6 homeobox 1	9	1	0	0	1	0	0	0	0	0	rno-miR-194-5p	-0.15	-0.15	< 0.1
BTBD7	ENST00000334746.5	BTB (POZ) domain containing 7	590	1	0	1	0	0	0	0	0	0	rno-miR-194-5p	-0.15	-0.18	0.49	2005, 2007, 2009, 2011
CDH11	ENST00000394156.3	cadherin 11, type 2, OB-cadherin (osteoblast)	448	1	0	0	1	0	0	0	0	2	rno-miR-194-5p	-0.15	-0.15	< 0.1
DR1	ENST00000370272.4	down-regulator of transcription 1, TBP-binding (negative cofactor 2)	2994	1	0	0	1	0	0	0	0	0	rno-miR-194-5p	-0.15	-0.19	0.55	2005, 2007
DEPDC1B	ENST00000265036.5	DEP domain containing 1B	449	1	0	1	0	0	0	0	0	1	rno-miR-194-5p	-0.15	-0.16	0.29	2005, 2007, 2009, 2011
HIAT1	ENST00000370152.3	hippocampus abundant transcript 1	1473	1	0	0	1	0	0	0	0	2	rno-miR-194-5p	-0.15	-0.2	0.42	2005, 2007
SLC30A1	ENST00000367001.4	solute carrier family 30 (zinc transporter), member 1	831	1	0	0	1	0	0	0	0	1	rno-miR-194-5p	-0.15	-0.15	0.2
PAFAH1B1	ENST00000397195.5	platelet-activating factor acetylhydrolase 1b, regulatory subunit 1 (45kDa)	1570	1	0	0	1	0	0	0	0	1	rno-miR-194-5p	-0.14	-0.14	0.55	2005, 2007, 2009, 2011
TLN2	ENST00000561311.1	talin 2	371	1	0	1	0	0	0	0	0	0	rno-miR-194-5p	-0.14	-0.14	0.56	2005, 2007, 2009, 2011
LPHN2	ENST00000370715.1	latrophilin 2	407	1	0	0	1	0	0	0	0	0	rno-miR-194-5p	-0.14	-0.14	0.55	2005, 2007, 2009, 2011
C3orf14	ENST00000494481.1	chromosome 3 open reading frame 14	67	1	1	0	0	0	0	0	0	1	rno-miR-194-5p	-0.14	-0.52	0.4
PSPC1	ENST00000338910.4	paraspeckle component 1	14	1	0	1	0	0	0	0	0	0	rno-miR-194-5p	-0.14	-0.14	0.31
CAMK2G	ENST00000351293.3	calcium/calmodulin-dependent protein kinase II gamma	14	1	0	0	1	0	0	0	0	0	rno-miR-194-5p	-0.14	-0.14	0.55	2005, 2007, 2009, 2011
LIF	ENST00000403987.3	leukemia inhibitory factor	55	1	0	0	1	0	0	0	0	0	rno-miR-194-5p	-0.14	-0.15	0.55	2007, 2009
MIA3	ENST00000344922.5	melanoma inhibitory activity family, member 3	647	1	0	1	0	0	0	0	0	0	rno-miR-194-5p	-0.14	-0.17	0.47
APPBP2	ENST00000083182.3	amyloid beta precursor protein (cytoplasmic tail) binding protein 2	907	1	0	1	0	0	0	0	0	1	rno-miR-194-5p	-0.14	-0.14	0.42	2011
SOX11	ENST00000322002.3	SRY (sex determining region Y)-box 11	1100	1	0	1	0	0	0	0	0	0	rno-miR-194-5p	-0.14	-0.14	0.14	2009
PGM3	ENST00000513973.1	phosphoglucomutase 3	707	1	0	0	1	0	0	0	0	0	rno-miR-194-5p	-0.13	-0.17	0.55	2011
PPARGC1A	ENST00000264867.2	peroxisome proliferator-activated receptor gamma, coactivator 1 alpha	19	2	0	0	2	0	0	0	0	1	rno-miR-194-5p	-0.13	-0.13	0.55	2007, 2009, 2011
DNMT3A	ENST00000380746.4	DNA (cytosine-5-)-methyltransferase 3 alpha	221	2	1	1	0	0	0	0	0	0	rno-miR-194-5p	-0.13	-0.25	0.79	2005, 2007, 2009, 2011
TRPS1	ENST00000395715.3	trichorhinophalangeal syndrome I	94	1	1	0	0	1	1	0	0	0	rno-miR-194-5p	-0.13	-0.25	0.51	2005, 2007, 2009, 2011
UBE2V2	ENST00000523111.2	ubiquitin-conjugating enzyme E2 variant 2	1770	1	0	0	1	1	1	0	0	0	rno-miR-194-5p	-0.13	-0.61	0.55	2005, 2007
GMEB2	ENST00000370069.1	glucocorticoid modulatory element binding protein 2	240	1	1	0	0	0	0	0	0	0	rno-miR-194-5p	-0.13	-0.13	< 0.1	2009, 2011
CHD9	ENST00000566029.1	chromodomain helicase DNA binding protein 9	447	1	0	1	0	1	0	1	0	1	rno-miR-194-5p	-0.13	-0.16	0.31	2005, 2007, 2009, 2011
PMEPA1	ENST00000341744.3	prostate transmembrane protein, androgen induced 1	736	1	0	1	0	0	0	0	0	0	rno-miR-194-5p	-0.13	-0.22	0.19	2009, 2011
CEP57	ENST00000325542.5	centrosomal protein 57kDa	289	1	0	0	1	1	0	0	1	0	rno-miR-194-5p	-0.13	-0.25	0.55
SYVN1	ENST00000294256.8	synovial apoptosis inhibitor 1, synoviolin	95	1	0	0	1	0	0	0	0	0	rno-miR-194-5p	-0.13	-0.13	0.55	2005, 2007, 2009, 2011
QKI	ENST00000392127.2	QKI, KH domain containing, RNA binding	323	2	1	0	1	2	0	1	1	4	rno-miR-194-5p	-0.13	-0.58	0.7	2011
UBR5	ENST00000520539.1	ubiquitin protein ligase E3 component n-recognin 5	733	1	0	0	1	0	0	0	0	0	rno-miR-194-5p	-0.13	-0.14	0.51	2007, 2011
BICD2	ENST00000356884.6	bicaudal D homolog 2 (Drosophila)	38	1	1	0	0	1	0	0	1	1	rno-miR-194-5p	-0.13	-0.33	< 0.1	2005, 2007, 2011
CLASP1	ENST00000409078.3	cytoplasmic linker associated protein 1	210	1	0	0	1	0	0	0	0	0	rno-miR-194-5p	-0.13	-0.15	0.55	2005, 2007, 2009, 2011
LUC7L3	ENST00000505658.1	LUC7-like 3 (S. cerevisiae)	2970	2	1	0	1	2	0	2	0	2	rno-miR-194-5p	-0.13	-0.46	0.43	2005, 2007, 2009, 2011
CFTR	ENST00000454343.1	cystic fibrosis transmembrane conductance regulator (ATP-binding cassette sub-family C, member 7)	5	1	1	0	0	0	0	0	0	0	rno-miR-194-5p	-0.13	-0.13	< 0.1
ZNF516	ENST00000443185.2	zinc finger protein 516	311	1	1	0	0	1	0	0	1	1	rno-miR-194-5p	-0.13	-0.14	0.56	2009, 2011
ZEB1	ENST00000361642.5	zinc finger E-box binding homeobox 1	59	1	0	0	1	0	0	0	0	1	rno-miR-194-5p	-0.13	-0.13	< 0.1
SLC44A1	ENST00000374720.3	solute carrier family 44 (choline transporter), member 1	407	1	0	0	1	0	0	0	0	2	rno-miR-194-5p	-0.12	-0.13	0.55
ACVR2B	ENST00000352511.4	activin A receptor, type IIB	21	1	1	0	0	0	0	0	0	0	rno-miR-194-5p	-0.12	-0.18	0.56	2007, 2009, 2011
ITSN1	ENST00000379960.5	intersectin 1 (SH3 domain protein)	194	1	1	0	0	0	0	0	0	1	rno-miR-194-5p	-0.12	-0.13	0.12	2005, 2007, 2011
RSBN1	ENST00000261441.5	round spermatid basic protein 1	54	1	1	0	0	0	0	0	0	0	rno-miR-194-5p	-0.12	-0.12	< 0.1	2005, 2007
EYA4	ENST00000367895.5	eyes absent homolog 4 (Drosophila)	242	1	0	0	1	1	1	0	0	1	rno-miR-194-5p	-0.12	-0.13	0.55	2005, 2007, 2009, 2011
ARHGAP24	ENST00000395184.1	Rho GTPase activating protein 24	9	1	0	0	1	0	0	0	0	0	rno-miR-194-5p	-0.12	-0.12	0.55	2005, 2007, 2009, 2011
SAMD4A	ENST00000392067.3	sterile alpha motif domain containing 4A	449	1	0	0	1	1	1	0	0	2	rno-miR-194-5p	-0.12	-0.14	0.55	2011
ABHD14B	ENST00000461108.1	abhydrolase domain containing 14B	189	1	0	1	0	0	0	0	0	0	rno-miR-194-5p	-0.12	-0.12	ORF
SOBP	ENST00000317357.5	sine oculis binding protein homolog (Drosophila)	22	1	0	0	1	1	0	1	0	0	rno-miR-194-5p	-0.12	-0.17	0.54	2007
GIPC1	ENST00000393029.3	GIPC PDZ domain containing family, member 1	2934	1	0	1	0	0	0	0	0	0	rno-miR-194-5p	-0.12	-0.12	0.22	2007, 2011
GDF6	ENST00000287020.5	growth differentiation factor 6	14	1	0	0	1	1	0	0	1	0	rno-miR-194-5p	-0.12	-0.15	0.55	2009, 2011
RFX6	ENST00000332958.2	regulatory factor X, 6	14	1	1	0	0	0	0	0	0	0	rno-miR-194-5p	-0.12	-0.18	0.27	2009, 2011
ADAM17	ENST00000310823.3	ADAM metallopeptidase domain 17	96	1	1	0	0	0	0	0	0	0	rno-miR-194-5p	-0.12	-0.18	0.29
FOXD3	ENST00000371116.2	forkhead box D3	7	1	1	0	0	0	0	0	0	1	rno-miR-194-5p	-0.11	-0.33	0.12
LIMK2	ENST00000331728.4	LIM domain kinase 2	233	1	0	1	0	0	0	0	0	0	rno-miR-194-5p	-0.11	-0.11	0.15	2005, 2007
PVRL4	ENST00000368012.3	poliovirus receptor-related 4	6	1	1	0	0	0	0	0	0	0	rno-miR-194-5p	-0.11	-0.11	< 0.1	2011
SNX1	ENST00000353874.4	sorting nexin 1	1296	1	0	1	0	0	0	0	0	0	rno-miR-194-5p	-0.11	-0.16	0.69	2005, 2007, 2009, 2011
MAP3K3	ENST00000361357.3	mitogen-activated protein kinase kinase kinase 3	144	1	0	1	0	0	0	0	0	2	rno-miR-194-5p	-0.11	-0.13	0.49	2009
THSD4	ENST00000355327.3	thrombospondin, type I, domain containing 4	69	2	1	1	0	1	0	0	1	1	rno-miR-194-5p	-0.11	-0.12	0.11
LIN28B	ENST00000345080.4	lin-28 homolog B (C. elegans)	118	1	0	1	0	1	0	1	0	1	rno-miR-194-5p	-0.11	-0.11	< 0.1	2007
USP6	ENST00000332776.4	ubiquitin specific peptidase 6 (Tre-2 oncogene)	5	1	1	0	0	0	0	0	0	0	rno-miR-194-5p	-0.11	-0.11	ORF
SMC3	ENST00000361804.4	structural maintenance of chromosomes 3	15	1	0	0	1	0	0	0	0	0	rno-miR-194-5p	-0.11	-0.18	0.55
SYTL3	ENST00000367081.3	synaptotagmin-like 3	16	1	0	0	1	0	0	0	0	0	rno-miR-194-5p	-0.11	-0.21	0.55
ASAP1	ENST00000357668.1	ArfGAP with SH3 domain, ankyrin repeat and PH domain 1	185	1	1	0	0	0	0	0	0	0	rno-miR-194-5p	-0.1	-0.11	0.39	2005, 2007, 2009, 2011
PITPNM2	ENST00000280562.5	phosphatidylinositol transfer protein, membrane-associated 2	66	1	1	0	0	0	0	0	0	0	rno-miR-194-5p	-0.1	-0.13	0.14	2007, 2009, 2011
TNPO1	ENST00000337273.5	transportin 1	2041	1	0	0	1	1	1	0	0	1	rno-miR-194-5p	-0.1	-0.15	0.55	2007, 2009, 2011
ARID4A	ENST00000431317.2	AT rich interactive domain 4A (RBP1-like)	33	1	0	0	1	0	0	0	0	0	rno-miR-194-5p	-0.1	-0.1	0.55	2007, 2009, 2011
KDM5A	ENST00000399788.2	lysine (K)-specific demethylase 5A	118	1	0	1	0	0	0	0	0	0	rno-miR-194-5p	-0.1	-0.11	0.68	2007, 2009, 2011
HMX3	ENST00000357878.5	H6 family homeobox 3	9	1	0	0	1	0	0	0	0	0	rno-miR-194-5p	-0.1	-0.24	0.55
OPCML	ENST00000331898.7	opioid binding protein/cell adhesion molecule-like	5	1	0	0	1	0	0	0	0	0	rno-miR-194-5p	-0.1	-0.1	0.55	2005, 2007, 2009, 2011
HMG20A	ENST00000336216.4	high mobility group 20A	391	1	0	0	1	1	0	0	1	0	rno-miR-194-5p	-0.1	-0.18	0.35	2005, 2007, 2011
ONECUT2	ENST00000491143.2	one cut homeobox 2	847	2	2	0	0	2	1	0	1	1	rno-miR-194-5p	-0.1	-0.1	0.62	2007, 2009, 2011
ZNF532	ENST00000336078.4	zinc finger protein 532	5	1	0	1	0	2	0	0	2	1	rno-miR-194-5p	-0.1	-0.1	0.19	2005, 2007, 2011
VAPA	ENST00000400000.2	VAMP (vesicle-associated membrane protein)-associated protein A, 33kDa	2926	1	0	1	0	0	0	0	0	0	rno-miR-194-5p	-0.09	-0.31	0.69	2005, 2007, 2009, 2011
TXNDC5	ENST00000539054.1	thioredoxin domain containing 5 (endoplasmic reticulum)	1190	1	0	0	1	0	0	0	0	0	rno-miR-194-5p	-0.09	-0.16	0.35
ZBTB7A	ENST00000322357.4	zinc finger and BTB domain containing 7A	37	1	0	1	0	0	0	0	0	1	rno-miR-194-5p	-0.09	-0.14	< 0.1
ITGB6	ENST00000283249.2	integrin, beta 6	5	1	0	0	1	0	0	0	0	0	rno-miR-194-5p	-0.09	-0.09	< 0.1
SDAD1	ENST00000356260.5	SDA1 domain containing 1	91	1	0	0	1	1	0	1	0	0	rno-miR-194-5p	-0.09	-0.18	0.55	2005, 2007, 2009, 2011
MEX3A	ENST00000532414.2	mex-3 RNA binding family member A	912	1	1	0	0	1	1	0	0	0	rno-miR-194-5p	-0.09	-0.11	0.28	2009, 2011
ZFYVE9	ENST00000371591.1	zinc finger, FYVE domain containing 9	32	1	0	1	0	0	0	0	0	0	rno-miR-194-5p	-0.09	-0.21	0.67	2009, 2011
BMP7	ENST00000395863.3	bone morphogenetic protein 7	83	1	0	0	1	0	0	0	0	0	rno-miR-194-5p	-0.09	-0.09	< 0.1
SLC12A6	ENST00000397707.2	solute carrier family 12 (potassium/chloride transporter), member 6	17	1	1	0	0	0	0	0	0	0	rno-miR-194-5p	-0.08	-0.16	0.51	2011
FKBP5	ENST00000536438.1	FK506 binding protein 5	32	1	0	0	1	0	0	0	0	0	rno-miR-194-5p	-0.08	-0.08	< 0.1
ATAD2B	ENST00000238789.5	ATPase family, AAA domain containing 2B	11	1	0	0	1	0	0	0	0	0	rno-miR-194-5p	-0.08	-0.13	0.55
OTP	ENST00000306422.3	orthopedia homeobox	9	1	0	0	1	0	0	0	0	0	rno-miR-194-5p	-0.08	-0.08	0.55	2005, 2007, 2009, 2011
ITPKB	ENST00000272117.3	inositol-trisphosphate 3-kinase B	5	1	1	0	0	0	0	0	0	0	rno-miR-194-5p	-0.08	-0.08	0.38	2005, 2007, 2009, 2011
DSEL	ENST00000310045.7	dermatan sulfate epimerase-like	26	1	0	0	1	1	0	1	0	1	rno-miR-194-5p	-0.08	-0.11	0.54	2011
OTUD4	ENST00000454497.2	OTU domain containing 4	18	1	0	0	1	0	0	0	0	3	rno-miR-194-5p	-0.08	-0.08	< 0.1	2007
TAF4	ENST00000252996.4	TAF4 RNA polymerase II, TATA box binding protein (TBP)-associated factor, 135kDa	61	1	1	0	0	0	0	0	0	0	rno-miR-194-5p	-0.08	-0.32	0.45	2005, 2007
STAT5B	ENST00000293328.3	signal transducer and activator of transcription 5B	329	1	0	0	1	0	0	0	0	0	rno-miR-194-5p	-0.08	-0.19	0.55	2011
KDM2B	ENST00000536437.1	lysine (K)-specific demethylase 2B	647	1	0	0	1	0	0	0	0	0	rno-miR-194-5p	-0.08	-0.18	0.55	2005, 2007
E2F3	ENST00000346618.3	E2F transcription factor 3	91	1	0	0	1	0	0	0	0	2	rno-miR-194-5p	-0.07	-0.07	0.54	2005, 2007, 2009, 2011
PRICKLE1	ENST00000455697.1	prickle homolog 1 (Drosophila)	146	1	0	0	1	0	0	0	0	0	rno-miR-194-5p	-0.07	-0.11	0.55
FAM160B1	ENST00000369248.4	family with sequence similarity 160, member B1	91	1	0	0	1	0	0	0	0	0	rno-miR-194-5p	-0.07	-0.13	0.54	2005, 2007, 2009, 2011
NAA50	ENST00000240922.3	N(alpha)-acetyltransferase 50, NatE catalytic subunit	260	1	1	0	0	0	0	0	0	2	rno-miR-194-5p	-0.07	-0.39	0.57	2007, 2009, 2011
TBC1D30	ENST00000542120.1	TBC1 domain family, member 30	153	1	0	1	0	1	0	1	0	1	rno-miR-194-5p	-0.07	-0.2	0.53	2011
CHD8	ENST00000430710.3	chromodomain helicase DNA binding protein 8	191	1	0	1	0	0	0	0	0	0	rno-miR-194-5p	-0.07	-0.07	0.26
NXPH1	ENST00000405863.1	neurexophilin 1	5	1	0	1	0	0	0	0	0	0	rno-miR-194-5p	-0.07	-0.07	< 0.1
ZFHX4	ENST00000521891.2	zinc finger homeobox 4	194	1	1	0	0	0	0	0	0	1	rno-miR-194-5p	-0.07	-0.07	0.46	2005, 2007, 2009, 2011
PPP3R1	ENST00000234310.3	protein phosphatase 3, regulatory subunit B, alpha	117	1	0	0	1	0	0	0	0	0	rno-miR-194-5p	-0.07	-0.16	0.23	2005, 2007
MGAT4A	ENST00000264968.3	mannosyl (alpha-1,3-)-glycoprotein beta-1,4-N-acetylglucosaminyltransferase, isozyme A	223	1	0	0	1	0	0	0	0	3	rno-miR-194-5p	-0.07	-0.13	0.55	2005, 2007, 2009, 2011
PTPRD	ENST00000381196.4	protein tyrosine phosphatase, receptor type, D	101	1	0	0	1	1	1	0	0	1	rno-miR-194-5p	-0.07	-0.14	0.55	2007, 2009, 2011
CTDSPL	ENST00000443503.2	CTD (carboxy-terminal domain, RNA polymerase II, polypeptide A) small phosphatase-like	372	1	1	0	0	0	0	0	0	0	rno-miR-194-5p	-0.06	-0.07	0.21	2009, 2011
EIF4E3	ENST00000425534.3	eukaryotic translation initiation factor 4E family member 3	475	1	0	1	0	1	0	0	1	1	rno-miR-194-5p	-0.06	-0.23	0.36	2011
NACC2	ENST00000371753.1	NACC family member 2, BEN and BTB (POZ) domain containing	172	1	0	1	0	0	0	0	0	0	rno-miR-194-5p	-0.06	-0.09	0.11	2011
VPS13B	ENST00000395996.1	vacuolar protein sorting 13 homolog B (yeast)	262	1	1	0	0	1	1	0	0	0	rno-miR-194-5p	-0.06	-0.06	ORF
ADAM12	ENST00000368679.4	ADAM metallopeptidase domain 12	758	1	0	0	1	0	0	0	0	2	rno-miR-194-5p	-0.06	-0.07	< 0.1
PPFIBP1	ENST00000318304.8	PTPRF interacting protein, binding protein 1 (liprin beta 1)	341	1	1	0	0	1	0	0	1	1	rno-miR-194-5p	-0.06	-0.1	< 0.1	2009, 2011
LSAMP	ENST00000490035.2	limbic system-associated membrane protein	19	1	0	1	0	1	0	0	1	0	rno-miR-194-5p	-0.06	-0.23	0.43	2011
NUCKS1	ENST00000367142.4	nuclear casein kinase and cyclin-dependent kinase substrate 1	1692	1	0	0	1	1	0	1	0	1	rno-miR-194-5p	-0.05	-0.18	0.55
FBRS	ENST00000356166.6	fibrosin	1334	1	0	0	1	0	0	0	0	0	rno-miR-194-5p	-0.05	-0.05	< 0.1	2005, 2007, 2011
MAP2	ENST00000360351.4	microtubule-associated protein 2	68	1	0	1	0	1	0	0	1	0	rno-miR-194-5p	-0.05	-0.07	0.35	2005, 2007, 2011
CCR10	ENST00000332438.4	chemokine (C-C motif) receptor 10	36	1	0	1	0	0	0	0	0	0	rno-miR-194-5p	-0.05	-0.36	0.4
PRKD3	ENST00000379066.1	protein kinase D3	203	1	0	0	1	1	0	0	1	0	rno-miR-194-5p	-0.05	-0.18	0.55	2009, 2011
SLTM	ENST00000380516.2	SAFB-like, transcription modulator	497	1	1	0	0	0	0	0	0	0	rno-miR-194-5p	-0.04	-0.25	0.39	2007, 2009, 2011
GJB1	ENST00000374022.3	gap junction protein, beta 1, 32kDa	96	1	0	0	1	0	0	0	0	0	rno-miR-194-5p	-0.04	-0.19	0.54	2011
AFF1	ENST00000395146.4	AF4/FMR2 family, member 1	28	1	0	1	0	2	1	1	0	0	rno-miR-194-5p	-0.03	-0.09	0.48	2009, 2011
SOX6	ENST00000316399.6	SRY (sex determining region Y)-box 6	22	1	0	1	0	1	0	0	1	0	rno-miR-194-5p	-0.03	-0.1	0.52	2011
DMD	ENST00000378677.2	dystrophin	211	1	0	1	0	0	0	0	0	0	rno-miR-194-5p	-0.03	-0.2	0.51
NFAT5	ENST00000354436.2	nuclear factor of activated T-cells 5, tonicity-responsive	128	2	1	0	1	3	0	0	3	2	rno-miR-194-5p	-0.03	-0.07	0.79	2005, 2007, 2009, 2011
RFX3	ENST00000382004.3	regulatory factor X, 3 (influences HLA class II expression)	37	1	0	0	1	0	0	0	0	0	rno-miR-194-5p	-0.03	-0.19	0.37
TMED9	ENST00000332598.6	transmembrane emp24 protein transport domain containing 9	1751	1	0	0	1	0	0	0	0	1	rno-miR-194-5p	-0.03	-0.23	0.55	2005, 2007, 2009, 2011
CHD1	ENST00000284049.3	chromodomain helicase DNA binding protein 1	35	1	1	0	0	0	0	0	0	1	rno-miR-194-5p	-0.03	-0.14	0.49	2007
SUFU	ENST00000369902.3	suppressor of fused homolog (Drosophila)	247	1	1	0	0	0	0	0	0	0	rno-miR-194-5p	-0.03	-0.06	< 0.1	2011
JMJD1C	ENST00000399251.1	jumonji domain containing 1C	60	1	0	0	1	0	0	0	0	0	rno-miR-194-5p	-0.03	-0.05	0.55	2007, 2009, 2011
SMURF1	ENST00000361368.2	SMAD specific E3 ubiquitin protein ligase 1	58	1	0	0	1	0	0	0	0	0	rno-miR-194-5p	-0.03	-0.11	0.55	2005, 2007, 2009, 2011
JHDM1D	ENST00000397560.2	jumonji C domain containing histone demethylase 1 homolog D (S. cerevisiae)	470	1	0	0	1	1	0	1	0	0	rno-miR-194-5p	-0.03	-0.03	< 0.1
PHKA1	ENST00000373542.4	phosphorylase kinase, alpha 1 (muscle)	277	1	0	1	0	0	0	0	0	1	rno-miR-194-5p	-0.03	-0.04	0.16	2011
RUNX3	ENST00000399916.1	runt-related transcription factor 3	378	1	0	0	1	0	0	0	0	1	rno-miR-194-5p	-0.02	-0.11	< 0.1	2007, 2011
FXR1	ENST00000357559.4	fragile X mental retardation, autosomal homolog 1	434	1	0	0	1	0	0	0	0	0	rno-miR-194-5p	-0.02	-0.14	0.55
KRR1	ENST00000229214.4	KRR1, small subunit (SSU) processome component, homolog (yeast)	380	1	0	1	0	0	0	0	0	0	rno-miR-194-5p	-0.02	-0.15	ORF
CUL4B	ENST00000371322.5	cullin 4B	150	1	1	0	0	0	0	0	0	0	rno-miR-194-5p	-0.02	-0.18	0.21	2007, 2009, 2011
CEP350	ENST00000367607.3	centrosomal protein 350kDa	705	1	0	1	0	0	0	0	0	0	rno-miR-194-5p	-0.02	-0.02	< 0.1	2007, 2011
SLC30A10	ENST00000366926.3	solute carrier family 30, member 10	66	1	0	0	1	0	0	0	0	0	rno-miR-194-5p	-0.02	-0.12	0.55
CAPZB	ENST00000375142.1	capping protein (actin filament) muscle Z-line, beta	545	1	0	0	1	0	0	0	0	0	rno-miR-194-5p	-0.01	-0.17	0.55
PGM2L1	ENST00000298198.4	phosphoglucomutase 2-like 1	183	1	0	1	0	0	0	0	0	0	rno-miR-194-5p	-0.01	-0.03	< 0.1
SMURF2	ENST00000262435.9	SMAD specific E3 ubiquitin protein ligase 2	978	1	0	0	1	0	0	0	0	0	rno-miR-194-5p	-0.01	-0.11	0.55
NSD1	ENST00000439151.2	nuclear receptor binding SET domain protein 1	685	1	0	1	0	0	0	0	0	0	rno-miR-194-5p	-0.01	-0.04	0.38	2011
SRM	ENST00000376957.2	spermidine synthase	46	1	0	0	1	0	0	0	0	0	rno-miR-194-5p	-0.01	-0.12	0.48
CCDC85C	ENST00000380243.4	coiled-coil domain containing 85C	86	1	0	0	1	0	0	0	0	0	rno-miR-194-5p	-0.01	-0.13	0.55	2011
ARHGAP5	ENST00000345122.3	Rho GTPase activating protein 5	757	1	1	0	0	0	0	0	0	0	rno-miR-194-5p	-0.01	-0.03	< 0.1	2007, 2011
RAD51D	ENST00000345365.6	RAD51 paralog D	73	1	0	1	0	0	0	0	0	0	rno-miR-194-5p	-0.01	-0.11	< 0.1
PIP4K2B	ENST00000269554.3	phosphatidylinositol-5-phosphate 4-kinase, type II, beta	148	1	0	1	0	0	0	0	0	1	rno-miR-194-5p	-0.01	-0.17	0.38	2011
KCNJ11	ENST00000339994.4	potassium inwardly-rectifying channel, subfamily J, member 11	282	1	0	0	1	0	0	0	0	0	rno-miR-194-5p	-0.01	-0.01	0.38	2005, 2007, 2009, 2011
GIGYF1	ENST00000275732.5	GRB10 interacting GYF protein 1	5	1	0	0	1	0	0	0	0	0	rno-miR-194-5p	-0.01	-0.01	< 0.1	2005, 2007, 2009, 2011
ATXN1L	ENST00000427980.2	ataxin 1-like	12	1	0	0	1	0	0	0	0	0	rno-miR-194-5p	-0.01	-0.01	< 0.1
PRDM16	ENST00000511072.1	PR domain containing 16	64	1	0	0	1	0	0	0	0	0	rno-miR-194-5p	-0.01	-0.02	0.38
PDHB	ENST00000474765.1	pyruvate dehydrogenase (lipoamide) beta	1549	1	0	1	0	0	0	0	0	0	rno-miR-194-5p	-0.01	-0.3	0.64	2009
SRI	ENST00000265729.2	sorcin	278	1	0	0	1	0	0	0	0	1	rno-miR-194-5p	-0.01	-0.14	0.55
HNRNPA0	ENST00000314940.4	heterogeneous nuclear ribonucleoprotein A0	22668	1	0	0	1	0	0	0	0	0	rno-miR-194-5p	0	-0.18	0.55	2005, 2007
NSUN3	ENST00000314622.4	NOP2/Sun domain family, member 3	220	1	0	0	1	0	0	0	0	0	rno-miR-194-5p	0	-0.2	0.55
DONSON	ENST00000453626.1	downstream neighbor of SON	103	1	0	0	1	0	0	0	0	0	rno-miR-194-5p	0	-0.05	0.41
FZD5	ENST00000295417.3	frizzled family receptor 5	122	1	0	0	1	0	0	0	0	0	rno-miR-194-5p	0	-0.08	0.55	2007, 2009, 2011
PTRH2	ENST00000393038.2	peptidyl-tRNA hydrolase 2	386	1	1	0	0	0	0	0	0	0	rno-miR-194-5p	0	-0.26	0.57
CADM1	ENST00000452722.3	cell adhesion molecule 1	676	4	0	1	3	0	0	0	0	2	rno-miR-194-5p	0	-0.3	0.9	2007
TTLL7	ENST00000260505.8	tubulin tyrosine ligase-like family, member 7	93	1	0	0	1	0	0	0	0	3	rno-miR-194-5p	0	-0.03	< 0.1
RFFL	ENST00000315249.7	ring finger and FYVE-like domain containing E3 ubiquitin protein ligase	670	1	0	0	1	0	0	0	0	0	rno-miR-194-5p	0	-0.12	0.55	2007, 2009, 2011
GBX2	ENST00000551105.1	gastrulation brain homeobox 2	53	1	0	0	1	0	0	0	0	1	rno-miR-194-5p	0	-0.11	0.55
C15orf61	ENST00000342683.4	chromosome 15 open reading frame 61	4011	1	0	0	1	1	1	0	0	0	rno-miR-194-5p	0	-0.27	0.19
RAD51L3-RFFL	ENST00000593039.1	Uncharacterized protein	670	1	0	0	1	0	0	0	0	0	rno-miR-194-5p	0	-0.13	0.55
LRRC4C	ENST00000278198.2	leucine rich repeat containing 4C	5	1	1	0	0	0	0	0	0	0	rno-miR-194-5p	0	-0.29	0.53
MCTS1	ENST00000371317.5	malignant T cell amplified sequence 1	6611	1	0	0	1	2	0	2	0	0	rno-miR-194-5p	0	-0.16	0.55	2011
NCL	ENST00000322723.4	nucleolin	10100	1	0	1	0	0	0	0	0	0	rno-miR-194-5p	0	-0.39	0.54	2007
RP1-170O19.20	ENST00000470747.4	Uncharacterized protein	151	1	0	1	0	0	0	0	0	0	rno-miR-194-5p	0	-0.02	0.22
ZBTB20	ENST00000462705.1	zinc finger and BTB domain containing 20	5	2	0	1	1	2	1	1	0	3	rno-miR-194-5p	0	-0.13	0.61
TSC22D2	ENST00000361875.3	TSC22 domain family, member 2	1062	1	0	0	1	0	0	0	0	0	rno-miR-194-5p	0	-0.06	0.55
ACHE	ENST00000302913.4	acetylcholinesterase	14	1	1	0	0	0	0	0	0	0	rno-miR-194-5p	0	-0.52	0.17
SUMO2	ENST00000420826.2	small ubiquitin-like modifier 2	75	1	1	0	0	0	0	0	0	0	rno-miR-194-5p	0	-0.53	0.57	2005, 2007, 2009, 2011
RABAC1	ENST00000601891.1	Rab acceptor 1 (prenylated)	2218	1	1	0	0	0	0	0	0	0	rno-miR-194-5p	0	-0.87	0.22	2009, 2011
MFAP2	ENST00000375534.3	microfibrillar-associated protein 2	10	1	0	0	1	0	0	0	0	0	rno-miR-194-5p	0	-0.14	< 0.1
NETO1	ENST00000327305.6	neuropilin (NRP) and tolloid (TLL)-like 1	5	1	0	1	0	0	0	0	0	0	rno-miR-194-5p	0	-0.12	0.61	2011
