# Supplementary material for: Hepatocyte-derived exosomal MiR-194 activates PMVECs and promotes angiogenesis in hepatopulmonary syndrome
Source: Cell Death Dis. 2019 Nov 7;10(11):853. doi: 10.1038/s41419-019-2087-y (PMC6838168; doi:10.1038/s41419-019-2087-y)
Supplement: Supplementary file 9 — Up-regulated miRNAs detected by miRCURY LNA Arrays (Exiqon) in HEs and SEs [file 41419_2019_2087_MOESM9_ESM.xlsx]

## Sheet: HPS vs CON
# Condition pairs: HPS vs con # Fold Change cut-off: 1.5 # P-value cut-off: 0.05 # Column "ID": array ID of the probes, each miRNA always has its unique probe, but some miRNAs may have two different probes. # Column "Name": the name of each miRNA. # Column "Fold change": the ratio of normalized intensities between two conditions (use normalized data, ratio scale). # Column "P-value": T-test resul…
HPS vs CON 1.5 fold up regulated miRNAs
		Fold change	P-value	FDR	ForeGround						ForeGround-BackGround								Normalized								CV-value
ID	Name	HPS vs CON	HPS vs CON	HPS vs CON	10	11	12	13	14	15	10	11	12	13	14	15	Mean of CON group	Mean of HPS group	10	11	12	13	14	15	Mean of CON group	Mean of HPS group	CON group	HPS group
11052	rno-miR-31a-5p	2.31919	0.0231781	0.689579	124	80	191.5	258.5	327	164	64.5	45	129	212	232	123	79.5	189	0.293182	0.23166	0.567033	0.942222	0.916996	0.673051	0.363958	0.84409	0.490544	0.176119
147186	rno-miR-200b-3p	1.9638	0.0147183	0.689579	87	47.5	77	83.5	144.5	69	26.5	14	16.5	36.5	50.5	29	19	38.6667	0.120455	0.0720721	0.0725275	0.162222	0.199605	0.158687	0.0883514	0.173505	0.314688	0.130673
148389	rno-miR-3571	2.28687	0.0382628	0.689579	1850	535.5	2294	2732.5	4382	3337.5	1787.5	499	2232.5	2679.5	4289	3296	1506.33	3421.5	8.125	2.56885	9.81319	11.9089	16.9526	18.0356	6.83568	15.6323	0.554497	0.209166
30681	rno-miR-376c-3p	1.75576	0.00721188	0.686941	93.5	60.5	108.5	109.5	172	95	35	27.5	50	64	81	56.5	37.5	67.1667	0.159091	0.14157	0.21978	0.284444	0.320158	0.309166	0.17348	0.304589	0.236584	0.0600524
28547	rno-miR-675-5p	2.92496	0.032107	0.689579	4218	1641.5	7051.5	16297.5	14727.5	7226.5	4158.5	1607.5	6992.5	16250	14634.5	7187.5	4252.83	12690.7	18.9023	8.27542	30.7363	72.2222	57.8439	39.3297	19.3047	56.4653	0.582027	0.29203
29190	rno-miR-708-5p	4.42992	0.0119795	0.686941	61	46.5	66	81	133	59	0.5	12	6	34	37.5	18.5	6.16667	30	0.00227273	0.0617761	0.0263736	0.151111	0.148221	0.101231	0.0301408	0.133521	0.993006	0.209714
42883	rno-miR-883-3p	3.33888	0.0116728	0.686941	78.5	36	70.5	86.5	130.5	74.5	19	2	10.5	39.5	34	30.5	10.5	34.6667	0.0863636	0.010296	0.0461538	0.175556	0.134387	0.166895	0.0476045	0.158946	0.79939	0.136554
10988	rno-miR-194-5p	8.95846	0.0294886	0.689579	61.5	36	62.5	73	116	77	3	2	4.5	26	20	36	3.16667	27.3333	0.0136364	0.010296	0.0197802	0.115556	0.0790514	0.19699	0.0145709	0.130532	0.330157	0.46256
10925	rno-miR-10b-5p	3.88408	0.0432983	0.689579	73	52	77.5	89	164	121	13.5	17.5	18.5	41	70.5	81	16.5	64.1667	0.0613636	0.0900901	0.0813187	0.182222	0.278656	0.443228	0.0775908	0.301369	0.189734	0.437926
10986	rno-miR-193a-3p	2.75443	0.0167601	0.689579	179.5	144.5	347.5	641.5	647	357	120	110	287.5	592.5	551	316.5	172.5	486.667	0.545455	0.566281	1.26374	2.63333	2.17787	1.73187	0.791824	2.18102	0.516303	0.206663
42898	rno-miR-124-5p	2.34089	0.0402273	0.689579	70.5	42.5	69	67.5	134	57.5	11	8	11	20	38	16	10	24.6667	0.05	0.041184	0.0483516	0.0888889	0.150198	0.0875513	0.0465119	0.108879	0.100772	0.328703
148385	rno-miR-331-5p	2.14018	0.00074449	0.664976	89.5	56	83	103	164	90	32.5	22	24	55.5	67.5	49.5	26.1667	57.5	0.147727	0.113256	0.105495	0.246667	0.266798	0.270862	0.122159	0.261442	0.184022	0.0495573
29562	rno-miR-199a-5p	2.87096	0.0389588	0.689579	294	67	283	576.5	765	306.5	236.5	34	228.5	531.5	673	265	166.333	489.833	1.075	0.175032	1.0044	2.36222	2.66008	1.45007	0.751476	2.15746	0.665972	0.292223
14270	rno-miR-493-3p	3.58858	0.00491582	0.664976	66	41	67.5	81	127	59	6	7	9	33.5	31.5	17.5	7.33333	27.5	0.0272727	0.036036	0.0395604	0.148889	0.124506	0.0957592	0.0342897	0.123051	0.184523	0.216127
42570	rno-miR-194-3p	4.46257	0.0379086	0.689579	68.5	39.5	76.5	106.5	127	98.5	9	5	20	57	31.5	57	11.3333	48.5	0.0409091	0.02574	0.0879121	0.253333	0.124506	0.311902	0.0515204	0.229914	0.629186	0.416973
11078	rno-miR-365-3p	2.14623	0.0444374	0.689579	162	99.5	133.5	218	245.5	241	104	66.5	76.5	172	153.5	201	82.3333	175.5	0.472727	0.342342	0.336264	0.764444	0.606719	1.09986	0.383778	0.823676	0.200878	0.305765
